# Supplementary material for: Adenosine Pathway Activation Defines Genetically Linked Immunosuppressive Subtypes in Solid Tumor Brain Metastases
Source: Cancers (Basel). 2026 Mar 26;18(7):1087. doi: 10.3390/cancers18071087 (PMC13072088; doi:10.3390/cancers18071087)
Supplement: Supplementary file 1 [file cancers-18-01087-s001.zip]

Archive with 11 entries (11 files):
- cancers-4196306 Supplementary Table S1.pdf
- Supplementary Figure 1 Flowchart.pdf
- Supplementary Figure 2 Histology.pdf
- Supplementary Figure 3 Venn Diagram.pdf
- Supplementary Figure 4 Sankey_Immunosubtypes.EDIT.pdf
- Supplementary Figure 5.pdf
- SupplTable 2 QC_Summary_brainMet.xlsx
- SupplTable_3 Variants.xlsx
- SupplTable_4- immunohistochemical features NEUdocx.pdf
- SupplTable_5.Clinical_enrichment_pairwise.xlsx
- SupplTable_6Fusion_table.xlsx
