# Supplementary material for: Adenosine Pathway Activation Defines Genetically Linked Immunosuppressive Subtypes in Solid Tumor Brain Metastases
Source: Cancers (Basel). 2026 Mar 26;18(7):1087. doi: 10.3390/cancers18071087 (PMC13072088; doi:10.3390/cancers18071087)
Supplement: Supplementary file 1 [file cancers-18-01087-s001.zip › SupplTable 2 QC_Summary_brainMet.xlsx]

## Sheet: QC_Summary
Processing	n_samples	mean_total_reads	median_total_reads	min_total_reads	max_total_reads	mean_coverage	median_coverage	min_coverage	max_coverage
Mapping	49	44248342	44548334	17134690	87102846	640	633	211.372	1123.69
Remapping coverage	49	14304366	14756008	5458380	28167030	154	149	50.7549	317.329

## Sheet: QC_Detailed
Sample	TOTAL_READS_Mapping	TOTAL_READS_Remapping coverage	MEAN_TARGET_COVERAGE_Mapping	MEAN_TARGET_COVERAGE_Remapping coverage	MEDIAN_TARGET_COVERAGE_Mapping	MEDIAN_TARGET_COVERAGE_Remapping coverage
hm01	49980060	16281206	780.26	184.699	692	162
hm02	47900326	15784716	933.334	233.734	772	192
hm03	32449948	10660128	532.809	123.994	561	130
hm04	45997642	15164266	857.527	209.43	815	197
hm05	47032280	15220108	632.556	149.62	533	126
hm06	37427580	12206326	521.954	129.38	539	133
hm07	50922764	16613674	918.566	224.069	753	180
hm08	36265780	11841156	560.88	134.518	504	120
hm09	53999592	17555336	810.704	202.745	607	149
hm10	40505156	12272808	420.147	103.574	280	67
hm11	61791188	19375586	989.639	245.769	650	159
hm12	68158318	20823862	908.292	222.782	530	127
hm13	62387112	19760352	957.285	229.827	630	147
hm14	48350802	15617006	734.356	170.268	690	157
hm15	39577616	13344016	666.068	163.926	702	170
hm16	54863600	17746990	803.091	189.336	611	143
hm17	44548334	14011348	581.431	135.132	539	124
hm18	34579652	11066384	521.561	114.08	440	96
hm19	48761098	15303402	667.754	149.419	591	130
hm20	33520372	10569176	443.502	98.3571	462	102
hm21	36056818	11308654	454.927	105.497	412	95
hm22	58647180	18923632	844.005	199.207	761	178
hm23	40053910	12468904	447.439	100.043	406	91
hm24	53667684	17530214	860.566	201.461	824	189
hm25	39588186	12133930	438.159	94.1348	466	99
hm26	26778088	8421584	341.047	79.6379	342	79
hm27	33470422	10510972	391.566	86.8659	395	87
hm28	43484444	13573042	487.062	109.822	421	95
hm29	47902416	15609160	728.13	171.75	724	169
hm30	32324794	9842528	283.528	65.1794	283	64
hm31	17134690	5458380	211.372	50.7549	214	51
hm32	45738440	14941564	540.405	124.134	510	116
hm33	47573146	14959030	523.623	123.403	469	110
hm34	39368396	13028724	670.381	167.125	525	129
hm35	50630336	16126704	571.879	134.961	499	116
hm36	27751546	8962058	433.817	99.0428	417	94
hm37	32663674	10168560	364.998	84.1682	316	73
hm38	21843422	7073600	245.195	59.5089	254	61
hm39	87102846	28167030	1099.39	265.647	864	205
hm40	55006342	18511766	947.886	233.369	925	226
hm41	46737914	15602846	631.22	156.756	592	146
hm42	47540672	15796506	632.879	147.542	665	153
hm43	59879964	19985402	958.802	235.751	861	209
hm44	30399164	10037764	462.57	112.487	456	110
hm45	22841098	7635436	289.769	75.5298	271	70
hm46	36918314	12553252	636.174	166.726	576	149
hm47	63676314	22001250	1123.69	317.329	886	243
hm48	41117190	13607598	693.568	183.688	716	191
hm49	43252126	14756008	808.489	196.254	696	168

## Sheet: QC_All_Raw
Processing	TOTAL_READS	PF_BASES	ON_TARGET_BASES	MEAN_TARGET_COVERAGE	MEDIAN_TARGET_COVERAGE	MIN_TARGET_COVERAGE	MAX_TARGET_COVERAGE	Sample
Mapping	49980060	4118842796	391768696	780.26	692	0	27282	hm01
Remapping coverage	16281206	869504754	90573990	184.699	162	0	6452	hm01
Mapping	47900326	4112985566	468282095	933.334	772	0	4484	hm02
Remapping coverage	15784716	953245300	114870469	233.734	192	0	1054	hm02
Mapping	32449948	2655646588	267638680	532.809	561	0	3194	hm03
Remapping coverage	10660128	555011544	60753581	123.994	130	0	758	hm03
Mapping	45997642	3892847348	430211617	857.527	815	0	4893	hm04
Remapping coverage	15164266	869535765	102813851	209.43	197	0	1110	hm04
Mapping	47032280	3903289277	317629572	632.556	533	0	12043	hm05
Remapping coverage	15220108	819899249	73384521	149.62	126	0	2939	hm05
Mapping	37427580	3163972740	261970694	521.954	539	0	3556	hm06
Remapping coverage	12206326	699933787	63365888	129.38	133	0	812	hm06
Mapping	50922764	4299865941	460868483	918.566	753	0	5050	hm07
Remapping coverage	16613674	948909068	110065902	224.069	180	0	1237	hm07
Mapping	36265780	3008984050	281714763	560.88	504	0	3702	hm08
Remapping coverage	11841156	642353480	65956222	134.518	120	0	836	hm08
Mapping	53999592	4554653753	406352451	810.704	607	0	7115	hm09
Remapping coverage	17555336	987836464	99135725	202.745	149	0	1684	hm09
Mapping	40505156	3301038937	210752548	420.147	280	0	3665	hm10
Remapping coverage	12272808	646991828	50642400	103.574	67	0	832	hm10
Mapping	61791188	5208001172	495981971	989.639	650	0	12629	hm11
Remapping coverage	19375586	1128913881	120867496	245.769	159	0	3341	hm11
Mapping	68158318	5629327408	455125413	908.292	530	0	8459	hm12
Remapping coverage	20823862	1156680172	109471765	222.782	127	0	1784	hm12
Mapping	62387112	5068538063	478956872	957.285	630	0	15058	hm13
Remapping coverage	19760352	1053470126	112663352	229.827	147	0	3225	hm13
Mapping	48350802	3854237740	368687857	734.356	690	0	5008	hm14
Remapping coverage	15617006	776164585	83421994	170.268	157	0	1086	hm14
Mapping	39577616	3293867943	334264477	666.068	702	0	4021	hm15
Remapping coverage	13344016	736386806	80182787	163.926	170	0	877	hm15
Mapping	54863600	4438555017	402751485	803.091	611	0	8910	hm16
Remapping coverage	17746990	911785067	92743915	189.336	143	0	2184	hm16
Mapping	44548334	3604473827	291687085	581.431	539	0	3894	hm17
Remapping coverage	14011348	714986113	66185054	135.132	124	0	819	hm17
Mapping	34579652	2665434487	262097696	521.561	440	0	9892	hm18
Remapping coverage	11066384	505811103	55875420	114.08	96	0	2363	hm18
Mapping	48761098	3761004616	334867003	667.754	591	0	4628	hm19
Remapping coverage	15303402	714994216	73255431	149.419	130	0	1058	hm19
Mapping	33520372	2626592087	222678707	443.502	462	0	4069	hm20
Remapping coverage	10569176	495604283	48153137	98.3571	102	0	867	hm20
Mapping	36056818	2910562107	228106484	454.927	412	0	2908	hm21
Remapping coverage	11308654	570376515	51597433	105.497	95	0	652	hm21
Mapping	58647180	4838710157	423003871	844.005	761	0	6381	hm22
Remapping coverage	18923632	996313334	97532206	199.207	178	0	1468	hm22
Mapping	40053910	3167301357	224437411	447.439	406	0	24866	hm23
Remapping coverage	12468904	594472284	48934894	100.043	91	0	5473	hm23
Mapping	53667684	4409812787	431755763	860.566	824	0	4749	hm24
Remapping coverage	17530214	898168026	98619398	201.461	189	0	1059	hm24
Mapping	39588186	2971691537	220283629	438.159	466	0	3071	hm25
Remapping coverage	12133930	527987675	46140641	94.1348	99	0	627	hm25
Mapping	26778088	2171565435	171241821	341.047	342	0	4560	hm26
Remapping coverage	8421584	423406264	38974425	79.6379	79	0	839	hm26
Mapping	33470422	2615785786	196681214	391.566	395	0	3005	hm27
Remapping coverage	10510972	489675142	42545300	86.8659	87	0	677	hm27
Mapping	43484444	3446232825	243957467	487.062	421	0	9755	hm28
Remapping coverage	13573042	656187206	53750924	109.822	95	0	2152	hm28
Mapping	47902416	3951300123	365281872	728.13	724	0	5341	hm29
Remapping coverage	15609160	827386919	84206415	171.75	169	0	1160	hm29
Mapping	32324794	2572295974	142244587	283.528	283	0	1708	hm30
Remapping coverage	9842528	484644939	31879347	65.1794	64	0	369	hm30
Mapping	17134690	1403287756	106014326	211.372	214	0	1423	hm31
Remapping coverage	5458380	290413024	24798543	50.7549	51	0	323	hm31
Mapping	45738440	3699716608	271045274	540.405	510	0	4256	hm32
Remapping coverage	14941564	752961786	60776951	124.134	116	0	977	hm32
Mapping	47573146	3885866926	262654941	523.623	469	0	9612	hm33
Remapping coverage	14959030	774500303	60358413	123.403	110	0	2379	hm33
Mapping	39368396	3305678439	336316888	670.381	525	0	16628	hm34
Remapping coverage	13028724	735770421	81779235	167.125	129	0	4132	hm34
Mapping	50630336	4156101535	286879698	571.879	499	0	3852	hm35
Remapping coverage	16126704	842732083	66065142	134.961	116	0	845	hm35
Mapping	27751546	2253608525	217737636	433.817	417	0	3155	hm36
Remapping coverage	8962058	451014384	48636613	99.0428	94	0	764	hm36
Mapping	32663674	2620964366	182809269	364.998	316	0	4729	hm37
Remapping coverage	10168560	513996391	41209192	84.1682	73	0	1098	hm37
Mapping	21843422	1802382900	122961916	245.195	254	0	2067	hm38
Remapping coverage	7073600	376207878	29084037	59.5089	61	0	444	hm38
Mapping	87102846	7267127173	551820927	1099.39	864	0	5722	hm39
Remapping coverage	28167030	1527437863	130585366	265.647	205	0	1403	hm39
Mapping	55006342	4666022616	475605398	947.886	925	0	4876	hm40
Remapping coverage	18511766	1046653161	114583368	233.369	226	0	1146	hm40
Mapping	46737914	3917099186	316740353	631.22	592	0	12642	hm41
Remapping coverage	15602846	861037943	76730252	156.756	146	0	3231	hm41
Mapping	47540672	3892536419	317853280	632.879	665	0	4633	hm42
Remapping coverage	15796506	799494337	72398930	147.542	153	0	1051	hm42
Mapping	59879964	5104899673	481003673	958.802	861	0	5657	hm43
Remapping coverage	19985402	1140530652	115974225	235.751	209	0	1448	hm43
Mapping	30399164	2517278817	232272885	462.57	456	0	3354	hm44
Remapping coverage	10037764	536628029	55104007	112.487	110	0	757	hm44
Mapping	22841098	1949794534	145347789	289.769	271	0	1333	hm45
Remapping coverage	7635436	457969216	36862581	75.5298	70	0	346	hm45
Mapping	36918314	3160503301	319038751	636.174	576	0	2784	hm46
Remapping coverage	12553252	755687912	81507237	166.726	149	0	699	hm46
Mapping	63676314	5630403708	563217634	1123.69	886	0	5050	hm47
Remapping coverage	22001250	1492003493	155684349	317.329	243	0	1502	hm47
Mapping	41117190	3568259999	348071236	693.568	716	0	4889	hm48
Remapping coverage	13607598	865746815	90054057	183.688	191	0	1119	hm48
Mapping	43252126	3604223171	405705259	808.489	696	0	36933	hm49
Remapping coverage	14756008	807495111	95972739	196.254	168	0	8855	hm49
