# Supplementary material for: Adenosine Pathway Activation Defines Genetically Linked Immunosuppressive Subtypes in Solid Tumor Brain Metastases
Source: Cancers (Basel). 2026 Mar 26;18(7):1087. doi: 10.3390/cancers18071087 (PMC13072088; doi:10.3390/cancers18071087)
Supplement: Supplementary file 1 [file cancers-18-01087-s001.zip › SupplTable_5.Clinical_enrichment_pairwise.xlsx]

## Sheet: tmp
Clinical_Variable	Hugo_Symbol	n_mutated_Feature1	n_mutated_Feature2	freq_positive	freq_negative	delta_freq	p_value	fdr
CD39_IC	APC	1 of 18	9 of 30	0.0555556	0.3	-0.244444	0.0668606	0.0668606
CD39_Tumor	KRAS	10 of 25	2 of 23	0.4	0.0869565	0.313043	0.0188477	0.0188477
CD73_IC	PIK3CA	3 of 27	7 of 21	0.111111	0.333333	-0.222222	0.0805252	0.0805252
CD73_Tumor	KRAS	8 of 18	4 of 30	0.444444	0.133333	0.311111	0.0356887	0.0356887
PDL1_IC	KRAS	5 of 9	7 of 39	0.555556	0.179487	0.376068	0.0320595	0.0320595
